# Supplementary material for: BAMBI Is a Prognostic Biomarker Associated with Macrophage Polarization, Glycolysis, and Lipid Metabolism in Hepatocellular Carcinoma
Source: Int J Mol Sci. 2024 Nov 26;25(23):12713. doi: 10.3390/ijms252312713 (PMC11640931; doi:10.3390/ijms252312713)
Supplement: Supplementary file 1 [file ijms-25-12713-s001.zip]

Archive with 4 entries (4 files):
- Correlation of BAMBI and 17 genes in the fatty acid biosythesis pathway.pdf
- Correlation of BAMBI and 43 genes in the fatty acid degradation pathway.pdf
- Correlation of BAMBI and 62 genes in the glycolysis gluconeogenesis pathway.pdf
- Supplementary material 241125.pdf
